# Supplementary material for: (E)-2-Meth­oxy-6-[(5-methyl­isoxazol-3-yl)imino­meth­yl]phenol
Source: Acta Crystallogr Sect E Struct Rep Online. 2008 Jan 23;64(Pt 2):o499. doi: 10.1107/S1600536808001888 (PMC2960214; doi:10.1107/S1600536808001888)
Supplement: Supplementary file 1 [file e-64-0o499-sup1.cif]

##############################################################################
###                                                                        ###
###        Electronic paper (Acta Crystallographica Section E)             ###
###                                                                        ###
##############################################################################
#                                                                            #
# This CIF contains the data in a paper accepted for publication in Acta     #
# Crystallographica Section E. It conforms to the requirements of Notes      #
# for Authors for Section E, and has been peer reviewed under the auspices   #
# of the IUCr Commission on Journals.                                        #
#                                                                            #
# Full details of the Crystallographic Information File format               #
# are given in the paper "The Crystallographic Information File (CIF):       #
# a New Standard Archive File for Crystallography" by S. R. Hall, F. H.      #
# Allen and I. D. Brown [Acta Cryst. (1991), A47, 655-685].                  #
#                                                                            #
# The current version of the core CIF dictionary is obtainable from          #
# ftp://ftp.iucr.org/pub/cif_core.dic. The current version number is 2.1.    #
#                                                                            #
# Software is freely available for graphical display of the structure(s) in  #
# this CIF.  For information consult the CIF home page http://www.iucr.org/  #
# cif/home.html                                                              #
#                                                                            #
##############################################################################
                                             
data_global
_audit_creation_method     SHELXL-97
_journal_date_recd_electronic     2007-12-09
_journal_date_accepted     2008-01-18
_journal_name_full     'Acta Crystallographica, Section E'
_journal_year     2008
_journal_volume     64
_journal_issue      2
_journal_page_first     o499
_journal_page_last     o499
_journal_paper_category     QO
_journal_coeditor_code     CV2374
_publ_contact_author_name     'Ren-Gao Zhao'
_publ_contact_author_address
; Department of Materials Science
  and Chemical Engineering
  Taishan University,
  271021 Taian, Shandong,
  People's Republic of China
;
_publ_contact_author_email     imlijikun@163.com
_publ_contact_author_fax     '+86 538 6713959'
_publ_contact_author_phone     '+86 538 6713959'
_publ_section_title
;
(<i>E</i>)-2-Methoxy-6-[(5-methylisoxazol-3-yl)iminomethyl]phenol
;
loop_
    _publ_author_name
    _publ_author_footnote
    _publ_author_address
    'Ren-Gao Zhao' .
; Department of Materials Science and Chemical Engineering
  Taishan University
  271021 Taian, Shandong
  People's Republic of China
;
    'Jie Lu' .
; Department of Applied Science and Technology
  Taishan University,
  271021 Taian, Shandong,
  People's Republic of China
;
    'Ji-Kun Li' .
; Department of Materials Science and Chemical Engineering
  Taishan University
  271021 Taian, Shandong
  People's Republic of China
;
data_I
_audit_creation_method     SHELXL-97
_chemical_name_systematic
;
(E)-2-Methoxy-6-[(5-methylisoxazol-3-yl)iminomethyl]phenol
;
_chemical_name_common     ?
_chemical_formula_moiety     'C12 H12 N2 O3'
_chemical_formula_sum     'C12 H12 N2 O3'
_chemical_formula_iupac     'C12 H12 N2 O3'
_chemical_formula_weight     232.24
_chemical_melting_point     ?
_symmetry_cell_setting     'Orthorhombic'
_symmetry_space_group_name_H-M     'P n a 21'
_symmetry_space_group_name_Hall     'P 2c -2n'
loop_
    _symmetry_equiv_pos_as_xyz
    'x, y, z'
    '-x, -y, z+1/2'
    'x+1/2, -y+1/2, z'
    '-x+1/2, y+1/2, z+1/2'
_cell_length_a     22.254(5)
_cell_length_b     10.178(5)
_cell_length_c     4.836(2)
_cell_angle_alpha     90.00
_cell_angle_beta     90.00
_cell_angle_gamma     90.00
_cell_volume     1095.4(8)
_cell_formula_units_Z     4
_cell_measurement_reflns_used     401
_cell_measurement_theta_min     2.712
_cell_measurement_theta_max     18.407
_cell_measurement_temperature     273(2)
_exptl_crystal_description     block
_exptl_crystal_colour     orange
_exptl_crystal_size_max     0.12
_exptl_crystal_size_mid     0.10
_exptl_crystal_size_min     0.08
_exptl_crystal_density_diffrn     1.408
_exptl_crystal_density_meas     1.408
_exptl_crystal_density_method     'not measured'
_exptl_crystal_F_000     488
_exptl_absorpt_coefficient_mu     0.103
_exptl_absorpt_correction_type     multi-scan
_exptl_absorpt_process_details     '(SADABS; Sheldrick, 1996)'
_exptl_absorpt_correction_T_min     0.9877
_exptl_absorpt_correction_T_max     0.9918
_exptl_special_details
;
;
_diffrn_ambient_temperature     273(2)
_diffrn_radiation_type     'MoK\a'
_diffrn_radiation_wavelength     0.71073
_diffrn_radiation_source     'sealed tube'
_diffrn_radiation_monochromator     'graphite'
_diffrn_measurement_device_type     'Bruker SMART CCD area-detector'
_diffrn_measurement_method     '\f and \w'
_diffrn_detector_area_resol_mean     ?
_diffrn_reflns_number     3720
_diffrn_reflns_av_R_equivalents     0.0687
_diffrn_reflns_av_sigmaI/netI     0.0709
_diffrn_reflns_theta_min     1.83
_diffrn_reflns_theta_max     25.05
_diffrn_reflns_theta_full     25.05
_diffrn_measured_fraction_theta_max     0.984
_diffrn_measured_fraction_theta_full     0.984
_diffrn_reflns_limit_h_min     -26
_diffrn_reflns_limit_h_max     12
_diffrn_reflns_limit_k_min     -11
_diffrn_reflns_limit_k_max     10
_diffrn_reflns_limit_l_min     -5
_diffrn_reflns_limit_l_max     5
_diffrn_standards_number     ?
_diffrn_standards_interval_count     ?
_diffrn_standards_interval_time     ?
_diffrn_standards_decay_%     ?
_refine_special_details
;
 Refinement of F^2^ against ALL reflections.  The weighted R-factor wR and
 goodness of fit S are based on F^2^, conventional R-factors R are based
 on F, with F set to zero for negative F^2^. The threshold expression of
 F^2^ > 2sigma(F^2^) is used only for calculating R-factors(gt) etc. and is
 not relevant to the choice of reflections for refinement.  R-factors based
 on F^2^ are statistically about twice as large as those based on F, and R-
 factors based on ALL data will be even larger.
;
_reflns_number_total     1079
_reflns_number_gt     651
_reflns_threshold_expression     I>2\s(I)
_refine_ls_structure_factor_coef     Fsqd
_refine_ls_matrix_type     full
_refine_ls_R_factor_all     0.1000
_refine_ls_R_factor_gt     0.0496
_refine_ls_wR_factor_gt     0.0982
_refine_ls_wR_factor_ref     0.1217
_refine_ls_goodness_of_fit_ref     1.020
_refine_ls_restrained_S_all     1.020
_refine_ls_number_reflns     1079
_refine_ls_number_parameters     156
_refine_ls_number_restraints     0
_refine_ls_hydrogen_treatment     constr
_refine_ls_weighting_scheme     calc
_refine_ls_weighting_details
                  'calc w=1/[\s^2^(Fo^2^)+(0.052P)^2^] where P=(Fo^2^+2Fc^2^)/3'
_atom_sites_solution_hydrogens     geom
_atom_sites_solution_primary     direct
_atom_sites_solution_secondary     difmap
_refine_ls_shift/su_max     0.000
_refine_ls_shift/su_mean     0.000
_refine_diff_density_max     0.242
_refine_diff_density_min     -0.190
_refine_ls_extinction_method     'SHELXL97 (Sheldrick, 2008)'
_refine_ls_extinction_coef     0.009(3)
_refine_ls_extinction_expression
                                  'Fc^*^=kFc[1+0.001xFc^2^\l^3^/sin(2\q)]^-1/4^'
_refine_ls_abs_structure_details     ?
_refine_ls_abs_structure_Flack     ?
loop_
    _atom_type_symbol
    _atom_type_description
    _atom_type_scat_dispersion_real
    _atom_type_scat_dispersion_imag
    _atom_type_scat_source
    'C' 'C' 0.0033 0.0000
                         'International Tables Vol C Tables 4.2.6.8 and 6.1.1.4'
    'H' 'H' 0.0000 0.0000
                         'International Tables Vol C Tables 4.2.6.8 and 6.1.1.4'
    'N' 'N' 0.0061 0.0000
                         'International Tables Vol C Tables 4.2.6.8 and 6.1.1.4'
    'O' 'O' 0.0106 0.0000
                         'International Tables Vol C Tables 4.2.6.8 and 6.1.1.4'
_computing_data_collection     'SMART (Siemens, 1996)'
_computing_cell_refinement     'SMART (Siemens, 1996)'
_computing_data_reduction     'SAINT (Siemens, 1996)'
_computing_structure_solution     'SHELXS97 (Sheldrick, 2008)'
_computing_structure_refinement     'SHELXL97 (Sheldrick, 2008)'
_computing_molecular_graphics     'SHELXTL (Sheldrick, 2008)'
_computing_publication_material     'SHELXTL (Sheldrick, 2008)'
loop_
    _atom_site_type_symbol
    _atom_site_label
    _atom_site_fract_x
    _atom_site_fract_y
    _atom_site_fract_z
    _atom_site_U_iso_or_equiv
    _atom_site_adp_type
    _atom_site_calc_flag
    _atom_site_refinement_flags
    _atom_site_occupancy
    _atom_site_disorder_assembly
    _atom_site_disorder_group
    O O1 0.38927(16) 0.1624(3) 0.1475(8) 0.0589(12) Uani d . 1 . .
    H H1 0.3605 0.1711 0.0433 0.088 Uiso calc R 1 . .
    O O2 0.47481(17) 0.1609(3) 0.5178(8) 0.0642(12) Uani d . 1 . .
    O O3 0.19927(17) 0.2331(3) -0.6386(9) 0.0630(12) Uani d . 1 . .
    N N1 0.30586(18) 0.2894(4) -0.1253(10) 0.0435(11) Uani d . 1 . .
    N N2 0.2451(2) 0.1937(4) -0.4528(11) 0.0600(14) Uani d . 1 . .
    C C1 0.3990(2) 0.2760(5) 0.2836(10) 0.0439(14) Uani d . 1 . .
    C C2 0.4440(2) 0.2775(5) 0.4844(12) 0.0493(15) Uani d . 1 . .
    C C3 0.4554(2) 0.3904(5) 0.6332(11) 0.0507(14) Uani d . 1 . .
    H H3 0.4856 0.3913 0.7660 0.061 Uiso calc R 1 . .
    C C4 0.4214(2) 0.5035(5) 0.5842(12) 0.0521(15) Uani d . 1 . .
    H H4 0.4286 0.5792 0.6867 0.062 Uiso calc R 1 . .
    C C5 0.3773(2) 0.5031(5) 0.3843(12) 0.0488(13) Uani d . 1 . .
    H H5 0.3551 0.5790 0.3520 0.059 Uiso calc R 1 . .
    C C6 0.3655(2) 0.3901(5) 0.2295(10) 0.0408(13) Uani d . 1 . .
    C C7 0.5192(3) 0.1552(6) 0.7308(13) 0.0709(19) Uani d . 1 . .
    H H7A 0.5505 0.2174 0.6920 0.106 Uiso calc R 1 . .
    H H7B 0.5359 0.0683 0.7384 0.106 Uiso calc R 1 . .
    H H7C 0.5009 0.1760 0.9054 0.106 Uiso calc R 1 . .
    C C8 0.3197(2) 0.3922(5) 0.0215(11) 0.0448(13) Uani d . 1 . .
    H H8 0.2990 0.4702 -0.0098 0.054 Uiso calc R 1 . .
    C C9 0.2608(2) 0.3021(5) -0.3245(11) 0.0457(14) Uani d . 1 . .
    C C10 0.2266(2) 0.4109(5) -0.4155(12) 0.0512(15) Uani d . 1 . .
    H H10 0.2295 0.4971 -0.3536 0.061 Uiso calc R 1 . .
    C C11 0.1892(2) 0.3643(5) -0.6087(11) 0.0464(14) Uani d . 1 . .
    C C12 0.1426(2) 0.4195(6) -0.7923(12) 0.0658(18) Uani d . 1 . .
    H H12A 0.1372 0.3628 -0.9489 0.099 Uiso calc R 1 . .
    H H12B 0.1548 0.5050 -0.8544 0.099 Uiso calc R 1 . .
    H H12C 0.1054 0.4266 -0.6928 0.099 Uiso calc R 1 . .
loop_
    _atom_site_aniso_label
    _atom_site_aniso_U_11
    _atom_site_aniso_U_22
    _atom_site_aniso_U_33
    _atom_site_aniso_U_12
    _atom_site_aniso_U_13
    _atom_site_aniso_U_23
    O1 0.069(3) 0.040(2) 0.068(3) 0.0036(19) -0.016(2) -0.009(2)
    O2 0.068(3) 0.056(2) 0.069(3) 0.016(2) -0.019(2) -0.004(2)
    O3 0.070(3) 0.049(2) 0.070(3) -0.006(2) -0.013(2) -0.007(2)
    N1 0.045(3) 0.036(2) 0.049(2) -0.002(2) -0.002(2) -0.003(2)
    N2 0.068(3) 0.041(3) 0.071(3) -0.009(2) -0.027(3) 0.002(3)
    C1 0.046(3) 0.041(3) 0.045(3) -0.009(3) -0.004(3) 0.000(3)
    C2 0.049(4) 0.044(3) 0.056(4) 0.003(3) 0.007(3) -0.001(3)
    C3 0.048(3) 0.055(3) 0.049(3) -0.003(3) -0.002(3) -0.005(3)
    C4 0.060(4) 0.044(3) 0.052(3) -0.009(3) 0.006(3) -0.002(3)
    C5 0.056(3) 0.036(3) 0.055(3) -0.001(3) 0.000(4) -0.004(3)
    C6 0.041(3) 0.034(3) 0.047(3) 0.002(3) 0.003(3) 0.001(2)
    C7 0.069(4) 0.078(4) 0.065(4) 0.027(3) -0.011(4) -0.002(4)
    C8 0.042(3) 0.038(3) 0.055(3) 0.004(3) 0.004(3) 0.000(3)
    C9 0.050(4) 0.038(3) 0.049(3) -0.007(3) 0.008(3) -0.003(3)
    C10 0.056(4) 0.039(3) 0.059(4) 0.007(3) -0.003(3) -0.007(3)
    C11 0.047(4) 0.045(3) 0.048(3) -0.001(3) 0.007(3) -0.006(3)
    C12 0.064(4) 0.073(4) 0.061(4) 0.008(3) -0.011(4) -0.005(4)
_geom_special_details
;
 All esds (except the esd in the dihedral angle between two l.s. planes)
 are estimated using the full covariance matrix.  The cell esds are taken
 into account individually in the estimation of esds in distances, angles
 and torsion angles; correlations between esds in cell parameters are only
 used when they are defined by crystal symmetry.  An approximate (isotropic)
 treatment of cell esds is used for estimating esds involving l.s. planes.
;
loop_
    _geom_bond_atom_site_label_1
    _geom_bond_atom_site_label_2
    _geom_bond_site_symmetry_2
    _geom_bond_distance
    _geom_bond_publ_flag
    O1 C1 . 1.348(5) ?
    O1 H1 . 0.8200 ?
    O2 C2 . 1.379(6) ?
    O2 C7 . 1.428(6) ?
    O3 C11 . 1.362(6) ?
    O3 N2 . 1.417(6) ?
    N1 C8 . 1.301(6) ?
    N1 C9 . 1.397(7) ?
    N2 C9 . 1.313(5) ?
    C1 C2 . 1.395(7) ?
    C1 C6 . 1.405(7) ?
    C2 C3 . 1.379(7) ?
    C3 C4 . 1.397(7) ?
    C3 H3 . 0.9300 ?
    C4 C5 . 1.377(7) ?
    C4 H4 . 0.9300 ?
    C5 C6 . 1.397(7) ?
    C5 H5 . 0.9300 ?
    C6 C8 . 1.433(7) ?
    C7 H7A . 0.9600 ?
    C7 H7B . 0.9600 ?
    C7 H7C . 0.9600 ?
    C8 H8 . 0.9300 ?
    C9 C10 . 1.413(6) ?
    C10 C11 . 1.338(7) ?
    C10 H10 . 0.9300 ?
    C11 C12 . 1.477(7) ?
    C12 H12A . 0.9600 ?
    C12 H12B . 0.9600 ?
    C12 H12C . 0.9600 ?
loop_
    _geom_contact_atom_site_label_1
    _geom_contact_atom_site_label_2
    _geom_contact_distance
    _geom_contact_site_symmetry_1
    _geom_contact_site_symmetry_2
    _geom_contact_publ_flag
    C4 C8 3.298(6) . 1_556 y
    C6 C9 3.299(6) . 1_556 y
loop_
    _geom_angle_atom_site_label_1
    _geom_angle_atom_site_label_2
    _geom_angle_atom_site_label_3
    _geom_angle_site_symmetry_1
    _geom_angle_site_symmetry_3
    _geom_angle
    _geom_angle_publ_flag
    C1 O1 H1 . . 109.5 ?
    C2 O2 C7 . . 117.5(4) ?
    C11 O3 N2 . . 109.2(4) ?
    C8 N1 C9 . . 118.2(4) ?
    C9 N2 O3 . . 104.7(4) ?
    O1 C1 C2 . . 117.7(5) ?
    O1 C1 C6 . . 122.2(5) ?
    C2 C1 C6 . . 120.1(5) ?
    O2 C2 C3 . . 124.4(5) ?
    O2 C2 C1 . . 115.4(5) ?
    C3 C2 C1 . . 120.2(5) ?
    C2 C3 C4 . . 119.9(5) ?
    C2 C3 H3 . . 120.0 ?
    C4 C3 H3 . . 120.0 ?
    C5 C4 C3 . . 120.1(5) ?
    C5 C4 H4 . . 119.9 ?
    C3 C4 H4 . . 119.9 ?
    C4 C5 C6 . . 120.8(5) ?
    C4 C5 H5 . . 119.6 ?
    C6 C5 H5 . . 119.6 ?
    C5 C6 C1 . . 118.8(5) ?
    C5 C6 C8 . . 119.8(5) ?
    C1 C6 C8 . . 121.4(5) ?
    O2 C7 H7A . . 109.5 ?
    O2 C7 H7B . . 109.5 ?
    H7A C7 H7B . . 109.5 ?
    O2 C7 H7C . . 109.5 ?
    H7A C7 H7C . . 109.5 ?
    H7B C7 H7C . . 109.5 ?
    N1 C8 C6 . . 122.6(5) ?
    N1 C8 H8 . . 118.7 ?
    C6 C8 H8 . . 118.7 ?
    N2 C9 N1 . . 116.0(5) ?
    N2 C9 C10 . . 111.6(5) ?
    N1 C9 C10 . . 132.3(5) ?
    C11 C10 C9 . . 106.0(5) ?
    C11 C10 H10 . . 127.0 ?
    C9 C10 H10 . . 127.0 ?
    C10 C11 O3 . . 108.6(5) ?
    C10 C11 C12 . . 136.3(5) ?
    O3 C11 C12 . . 115.1(5) ?
    C11 C12 H12A . . 109.5 ?
    C11 C12 H12B . . 109.5 ?
    H12A C12 H12B . . 109.5 ?
    C11 C12 H12C . . 109.5 ?
    H12A C12 H12C . . 109.5 ?
    H12B C12 H12C . . 109.5 ?
loop_
    _geom_torsion_atom_site_label_1
    _geom_torsion_atom_site_label_2
    _geom_torsion_atom_site_label_3
    _geom_torsion_atom_site_label_4
    _geom_torsion_site_symmetry_1
    _geom_torsion_site_symmetry_2
    _geom_torsion_site_symmetry_3
    _geom_torsion_site_symmetry_4
    _geom_torsion
    _geom_torsion_publ_flag
    C11 O3 N2 C9 . . . . -0.8(5) ?
    C7 O2 C2 C3 . . . . 3.5(8) ?
    C7 O2 C2 C1 . . . . -176.8(4) ?
    O1 C1 C2 O2 . . . . 1.2(7) ?
    C6 C1 C2 O2 . . . . -179.0(5) ?
    O1 C1 C2 C3 . . . . -179.0(5) ?
    C6 C1 C2 C3 . . . . 0.8(7) ?
    O2 C2 C3 C4 . . . . -179.8(5) ?
    C1 C2 C3 C4 . . . . 0.5(8) ?
    C2 C3 C4 C5 . . . . -1.1(8) ?
    C3 C4 C5 C6 . . . . 0.5(8) ?
    C4 C5 C6 C1 . . . . 0.8(7) ?
    C4 C5 C6 C8 . . . . -179.6(4) ?
    O1 C1 C6 C5 . . . . 178.4(5) ?
    C2 C1 C6 C5 . . . . -1.4(7) ?
    O1 C1 C6 C8 . . . . -1.2(7) ?
    C2 C1 C6 C8 . . . . 179.0(4) ?
    C9 N1 C8 C6 . . . . -179.5(4) ?
    C5 C6 C8 N1 . . . . -178.6(5) ?
    C1 C6 C8 N1 . . . . 1.0(7) ?
    O3 N2 C9 N1 . . . . 179.6(4) ?
    O3 N2 C9 C10 . . . . 0.8(6) ?
    C8 N1 C9 N2 . . . . -175.0(5) ?
    C8 N1 C9 C10 . . . . 3.5(8) ?
    N2 C9 C10 C11 . . . . -0.5(6) ?
    N1 C9 C10 C11 . . . . -179.0(5) ?
    C9 C10 C11 O3 . . . . -0.1(5) ?
    C9 C10 C11 C12 . . . . -178.7(6) ?
    N2 O3 C11 C10 . . . . 0.6(5) ?
    N2 O3 C11 C12 . . . . 179.5(4) ?
loop_
    _geom_hbond_atom_site_label_D
    _geom_hbond_atom_site_label_H
    _geom_hbond_atom_site_label_A
    _geom_hbond_site_symmetry_A
    _geom_hbond_distance_DH
    _geom_hbond_distance_HA
    _geom_hbond_distance_DA
    _geom_hbond_angle_DHA
    O1 H1 N1 . 0.82 1.89 2.616(5) 147.0
