# Supplementary material for: (E)-2-Meth­oxy-6-[(5-methyl­isoxazol-3-yl)imino­meth­yl]phenol
Source: Acta Crystallogr Sect E Struct Rep Online. 2008 Jan 23;64(Pt 2):o499. doi: 10.1107/S1600536808001888 (PMC2960214; doi:10.1107/S1600536808001888)
Supplement: Supplementary file 2 [file e-64-0o499-Isup2.hkl]

# 
# h,k,l, Fc-squared, Fo-squared, sigma(Fo-squared) and status flag 
# 
data_I
_shelx_title ' 123 in Pna2(1)' 
_shelx_refln_list_code          4 
_shelx_F_calc_maximum      125.23 
_exptl_crystal_F_000       488.00 
_reflns_d_resolution_high  0.8393 
 
loop_ 
 _symmetry_equiv_pos_as_xyz 
 'x, y, z' 
 '-x, -y, z+1/2' 
 'x+1/2, -y+1/2, z' 
 '-x+1/2, y+1/2, z+1/2' 
 
_cell_length_a    22.2542 
_cell_length_b    10.1782 
_cell_length_c     4.8359 
_cell_angle_alpha  90.000 
_cell_angle_beta   90.000 
_cell_angle_gamma  90.000 
 
_shelx_F_squared_multiplier     1.000 
 
loop_ 
 _refln_index_h 
 _refln_index_k 
 _refln_index_l 
 _refln_F_squared_calc 
 _refln_F_squared_meas 
 _refln_F_squared_sigma 
 _refln_observed_status 
   2   0   0     1228.69     1062.12     28.50 o 
   4   0   0      131.62      126.15      7.70 o 
   6   0   0       47.58       37.46      6.24 o 
   8   0   0      204.22      174.43     12.36 o 
  10   0   0      138.66      126.72     13.23 o 
  12   0   0      726.08      700.91     32.36 o 
  14   0   0      583.10      654.32     33.62 o 
  16   0   0      417.48      421.31     28.50 o 
  18   0   0      329.83      315.05     27.84 o 
  20   0   0       13.38       11.16     12.43 o 
  22   0   0        9.86        3.95     12.95 o 
   1   1   0      267.90      275.01      7.16 o 
   2   1   0     3965.51     4079.58     74.82 o 
   3   1   0      317.17      326.68      9.06 o 
   4   1   0     3585.61     3690.92     76.67 o 
   5   1   0     1120.75     1106.69     24.55 o 
   6   1   0      179.19      173.24     18.70 o 
   7   1   0      511.08      528.68     16.13 o 
   8   1   0       43.21       51.39      7.35 o 
   9   1   0      483.01      462.11     34.72 o 
  10   1   0       76.55       68.15     10.25 o 
  11   1   0       10.52        9.50      4.09 o 
  12   1   0      238.34      235.17     13.52 o 
  13   1   0       31.03       25.32      6.07 o 
  14   1   0       28.32       40.36     12.61 o 
  15   1   0      161.01      170.26     13.65 o 
  16   1   0      352.80      367.66     18.66 o 
  17   1   0       49.11       54.66      9.79 o 
  18   1   0        0.22       -0.60      6.28 o 
  19   1   0       20.22       15.50      8.27 o 
  20   1   0        0.25       -8.92      5.95 o 
  21   1   0        2.80      -17.70     11.80 o 
  22   1   0       19.28       26.29     14.78 o 
  23   1   0       57.19       60.26     20.53 o 
  24   1   0        4.85      -14.52     14.32 o 
  25   1   0       22.54        9.37     16.76 o 
   0   2   0     5445.10     5577.33     90.12 o 
   1   2   0     5676.20     5651.36     76.73 o 
   2   2   0      701.84      700.11     16.31 o 
   3   2   0      102.72      103.25      7.71 o 
   4   2   0     3707.57     3642.75     66.93 o 
   5   2   0      137.64      140.17     12.38 o 
   6   2   0       74.94       73.27      6.08 o 
   7   2   0     1928.63     1898.27     40.52 o 
   8   2   0      172.84      197.40      9.89 o 
   9   2   0       10.73       10.91      4.04 o 
  10   2   0      467.57      446.38     16.79 o 
  11   2   0       25.10       25.43      7.03 o 
  12   2   0       17.67        8.83      4.74 o 
  13   2   0      211.86      199.61     13.26 o 
  14   2   0      544.79      515.10     35.47 o 
  15   2   0       36.08       28.32      7.23 o 
  16   2   0       47.42       38.28      8.30 o 
  17   2   0       55.67       61.88     10.16 o 
  18   2   0       23.65        9.81      7.42 o 
  19   2   0       19.78       28.66     13.27 o 
  20   2   0      291.62      359.35     32.62 o 
  21   2   0       80.59      128.53     22.84 o 
  22   2   0       49.48       45.23     17.10 o 
  23   2   0      191.38      179.11     29.67 o 
  24   2   0       44.28       40.45     19.08 o 
  25   2   0        0.21       24.64     17.55 o 
  26   2   0        7.00      -19.53     13.02 o 
   1   3   0     2834.80     2842.80     42.02 o 
   2   3   0      305.52      326.22     11.11 o 
   3   3   0      757.52      768.57     15.53 o 
   4   3   0       82.63       64.85      9.76 o 
   5   3   0      550.65      549.40     16.30 o 
   6   3   0       63.07       55.83      5.98 o 
   7   3   0      870.61      890.01     25.53 o 
   8   3   0      408.25      404.61     26.27 o 
   9   3   0      485.11      486.16     17.42 o 
  10   3   0        6.50        6.18      4.96 o 
  11   3   0      159.48      200.20     12.55 o 
  12   3   0      110.76      102.86     10.37 o 
  13   3   0       90.88       78.97      9.43 o 
  14   3   0      149.28      160.66     12.85 o 
  15   3   0        0.92       -1.23      5.23 o 
  16   3   0        3.69        5.78      8.03 o 
  17   3   0       28.16       21.77     11.61 o 
  18   3   0        0.27        1.92      9.96 o 
  19   3   0       26.68       12.40     12.11 o 
  20   3   0        5.22        1.54     11.73 o 
  21   3   0      246.87      269.44     32.42 o 
  22   3   0      102.60      130.46     25.35 o 
  23   3   0        1.02       17.43     15.22 o 
  24   3   0        0.85      -17.73     14.97 o 
  25   3   0        0.25      -21.35     14.23 o 
   0   4   0      218.75      228.85      9.65 o 
   1   4   0      722.35      680.41     10.16 o 
   2   4   0      341.32      360.86      9.09 o 
   3   4   0        0.09       -1.25      2.40 o 
   4   4   0       64.31       63.08      6.41 o 
   5   4   0       15.57       29.30      4.89 o 
   6   4   0     1543.92     1692.46     38.64 o 
   7   4   0      150.41      145.55     11.75 o 
   8   4   0      359.65      388.93     15.56 o 
   9   4   0      685.66      819.06     25.10 o 
  10   4   0      190.72      218.63     13.19 o 
  11   4   0       38.95       43.46      7.58 o 
  12   4   0       29.69       15.69      6.14 o 
  13   4   0        1.60       -2.22      4.58 o 
  14   4   0       89.60       77.41     16.36 o 
  15   4   0        9.01       20.53     10.21 o 
  16   4   0       14.05        4.41      8.54 o 
  17   4   0        2.97        5.19      9.60 o 
  18   4   0        2.34       -0.24     10.10 o 
  19   4   0        4.15       13.20     12.17 o 
  20   4   0       54.62       61.26     17.95 o 
  21   4   0       15.38       10.69     11.43 o 
  22   4   0       67.87       43.36     20.19 o 
  23   4   0        1.89        7.54     15.75 o 
  24   4   0       12.77       40.14     19.59 o 
  25   4   0        0.44        0.51     18.06 o 
   1   5   0       86.33       77.22      6.06 o 
   2   5   0      462.13      454.75      9.45 o 
   3   5   0      860.57      896.86     17.40 o 
   4   5   0        0.51        0.48      3.47 o 
   5   5   0       18.83       30.40     13.89 o 
   6   5   0       34.38       24.32      9.98 o 
   7   5   0     1248.95     1469.54     36.78 o 
   8   5   0        4.34       12.26      5.16 o 
   9   5   0      338.42      404.15     17.39 o 
  10   5   0      363.15      393.85     17.87 o 
  11   5   0        3.19        9.81      7.22 o 
  12   5   0        0.47       -0.74      7.31 o 
  13   5   0       55.36       86.03     16.90 o 
  14   5   0        0.07        3.26      9.02 o 
  15   5   0       21.99       28.70     12.61 o 
  16   5   0        0.10       -0.02      8.87 o 
  17   5   0       11.80       -3.72      9.21 o 
  18   5   0        2.78       -4.92      9.16 o 
  19   5   0        3.37       -9.87      8.86 o 
  20   5   0        1.34       -2.59     10.84 o 
  21   5   0       27.52       24.44     15.60 o 
  22   5   0       21.31       23.44     15.76 o 
  23   5   0       72.59       67.51     23.11 o 
  24   5   0        8.10       21.02     18.96 o 
   0   6   0      105.68      113.15      7.07 o 
   1   6   0      124.99      129.04      7.39 o 
   2   6   0      476.64      510.18     12.00 o 
   3   6   0      106.27      111.36      6.25 o 
   4   6   0        8.71        5.96      3.72 o 
   5   6   0       71.12       94.44     14.19 o 
   6   6   0       88.53      125.90     14.21 o 
   7   6   0       60.56       70.15     14.30 o 
   8   6   0      547.24      591.87     34.04 o 
   9   6   0       24.31       24.35     10.06 o 
  10   6   0       33.52       59.98     14.64 o 
  11   6   0        0.00       -3.89      5.69 o 
  12   6   0       40.73       40.04     12.61 o 
  13   6   0        0.46        1.08      9.01 o 
  14   6   0      126.62      133.00     23.11 o 
  15   6   0        0.00       11.55     10.42 o 
  16   6   0        4.10       17.88     12.99 o 
  17   6   0       63.92       50.97     17.19 o 
  18   6   0       17.62        8.40     12.70 o 
  19   6   0        0.00       -7.07     11.90 o 
  20   6   0       41.59       37.40     17.32 o 
  21   6   0       45.07       45.70     19.43 o 
  22   6   0      120.00      174.91     32.91 o 
  23   6   0        0.63        7.92     16.53 o 
   1   7   0      310.39      292.77     22.12 o 
   2   7   0        0.34       -1.84      3.19 o 
   3   7   0       17.25       16.26      3.62 o 
   4   7   0      104.37      111.69      6.74 o 
   5   7   0      445.03      430.65     11.87 o 
   6   7   0       21.64       17.85      8.31 o 
   7   7   0      146.77      192.26     21.61 o 
   8   7   0      161.88      125.93     19.07 o 
   9   7   0       17.39       16.02      8.92 o 
  10   7   0       60.99       48.42     14.02 o 
  11   7   0       91.37       77.00     17.43 o 
  12   7   0       19.36       13.75     10.84 o 
  13   7   0      230.70      270.35     30.84 o 
  14   7   0       11.02        2.74      9.66 o 
  15   7   0        9.74        9.05     11.81 o 
  16   7   0        6.76        4.16      9.99 o 
  17   7   0        2.79        0.35     11.84 o 
  18   7   0        0.00        4.95     13.29 o 
  19   7   0        4.22       13.61     16.07 o 
  20   7   0       18.43       -0.80     16.46 o 
  21   7   0       41.88       39.23     19.32 o 
   0   8   0      112.85      103.41     14.45 o 
   1   8   0      511.41      495.66     19.70 o 
   2   8   0       67.82       61.06     14.57 o 
   3   8   0      330.59      371.29     25.90 o 
   4   8   0      268.16      273.78     23.89 o 
   5   8   0        7.71        3.53      7.71 o 
   6   8   0       77.67       52.19     13.49 o 
   7   8   0       17.25        8.99      9.84 o 
   8   8   0      226.67      211.82     24.89 o 
   9   8   0       36.40       65.98     16.93 o 
  10   8   0       79.96      152.99     23.71 o 
  11   8   0       25.30       33.04     13.39 o 
  12   8   0       73.15      100.18     21.14 o 
  13   8   0        0.11        5.47     11.05 o 
  14   8   0       12.15       23.94     13.55 o 
  15   8   0       38.30       22.85     14.34 o 
  16   8   0       15.94       23.14     15.28 o 
  17   8   0       19.06        8.15     15.28 o 
  18   8   0        0.59       -6.75     10.98 o 
  19   8   0        0.35        4.22     12.61 o 
   1   9   0     1103.98     1090.52     47.32 o 
   2   9   0        7.34       -6.25      6.51 o 
   3   9   0      102.31       93.34     16.19 o 
   4   9   0       64.04       58.23     13.24 o 
   5   9   0        4.85        2.82      8.54 o 
   6   9   0       39.00       52.86     14.30 o 
   7   9   0        5.78        9.10      9.34 o 
   8   9   0        1.55       -3.35      8.43 o 
   9   9   0       15.61       18.61     11.89 o 
  10   9   0       38.45       22.74     12.08 o 
  11   9   0        0.02        3.15      9.63 o 
  12   9   0       71.96       54.09     17.96 o 
  13   9   0      138.98       99.80     24.52 o 
  14   9   0       29.51       34.34     16.35 o 
  15   9   0        2.62       14.28     15.14 o 
  16   9   0        7.03       19.88     15.63 o 
  17   9   0        2.75      -12.05     12.46 o 
   3  10   0       83.79       63.59     14.74 o 
   4  10   0        0.42       11.67     10.05 o 
   5  10   0        0.73        2.04      9.42 o 
   6  10   0       61.72       53.44     14.93 o 
   7  10   0        4.78        6.22     10.22 o 
   8  10   0       11.45       18.03     11.98 o 
   9  10   0        3.10       17.70     13.17 o 
  10  10   0       62.99       90.95     21.52 o 
  11  10   0       10.32       14.61     13.51 o 
  12  10   0        1.51       -4.06     12.83 o 
  13  10   0       10.44       18.87     16.37 o 
  14  10   0        0.37        8.37     15.23 o 
  15  10   0       45.92       68.67     22.99 o 
   6  11   0       33.60       43.88     15.40 o 
   7  11   0       20.09       11.27     11.57 o 
   8  11   0        8.48       -3.44     11.48 o 
   9  11   0        7.74       21.30     13.69 o 
  10  11   0        3.02        5.81     12.79 o 
  11  11   0        1.99       -0.27     12.82 o 
   2   0   1      163.52      170.52      7.44 o 
   4   0   1    15683.67    16914.83    234.60 o 
   6   0   1     4639.96     4305.33     62.00 o 
   8   0   1     1897.66     1868.66     41.10 o 
  10   0   1     1440.51     1434.30     35.18 o 
  12   0   1      566.97      568.19     20.30 o 
  14   0   1      246.23      243.35     14.37 o 
  16   0   1      136.27      129.85     12.61 o 
  18   0   1       52.15       43.25     10.96 o 
  20   0   1      159.67      184.65     17.52 o 
  22   0   1       51.46       65.18     21.08 o 
  24   0   1       43.80       65.07     22.88 o 
  26   0   1       23.50       30.10     21.61 o 
   0   1   1     4522.72     4082.72     62.11 o 
   1   1   1      445.17      416.99      7.87 o 
   2   1   1       75.18       75.19      4.40 o 
   3   1   1      964.86      883.91     19.90 o 
   4   1   1    12268.19    12361.44    135.30 o 
   5   1   1     4042.31     3772.04     41.03 o 
   6   1   1      655.39      604.35      8.99 o 
   7   1   1      867.27      839.94     13.56 o 
   8   1   1        0.00        0.13      1.71 o 
   9   1   1      223.33      207.75      7.46 o 
  10   1   1     1256.15     1319.58     23.54 o 
  11   1   1        8.96        8.70      2.94 o 
  12   1   1      128.83      135.01      7.44 o 
  13   1   1      245.32      263.32     16.30 o 
  14   1   1       50.79       54.12      5.83 o 
  15   1   1        6.46        1.82      3.76 o 
  16   1   1        0.51        3.27      4.11 o 
  17   1   1       72.97       84.23     12.82 o 
  18   1   1       18.50       21.17      6.88 o 
  19   1   1       28.58       32.40      8.94 o 
  20   1   1       27.80        5.49      6.65 o 
  21   1   1       13.52        5.97      6.88 o 
  22   1   1        6.96        3.47     13.94 o 
  23   1   1        5.28      -15.11     11.88 o 
  24   1   1        4.24       -0.37     11.54 o 
  25   1   1        1.64       -5.44     15.97 o 
  26   1   1       11.82        7.21     18.61 o 
   1   2   1      111.10      113.48      4.46 o 
   2   2   1     1160.77     1171.47     16.38 o 
   3   2   1      853.11      796.49     13.39 o 
   4   2   1     3351.22     3361.72     41.49 o 
   5   2   1     2639.15     2506.67     32.33 o 
   6   2   1      987.12      952.62     16.31 o 
   7   2   1       65.67       74.01      3.70 o 
   8   2   1      341.84      301.48      8.59 o 
   9   2   1       27.75       25.24      3.32 o 
  10   2   1       84.95       87.37      5.63 o 
  11   2   1      243.36      224.93      8.88 o 
  12   2   1      111.87      103.69      6.85 o 
  13   2   1      122.26      109.75     10.36 o 
  14   2   1      334.47      323.31     11.88 o 
  15   2   1        5.66        6.62      4.60 o 
  16   2   1      111.75      133.15     11.56 o 
  17   2   1       35.71       32.39      7.24 o 
  18   2   1       35.73       32.17      7.90 o 
  19   2   1      180.91      170.59     17.89 o 
  20   2   1       34.23       35.13      9.88 o 
  21   2   1       49.39       44.18      9.35 o 
  22   2   1        4.00        2.08      8.07 o 
  23   2   1       14.58       14.02      9.99 o 
  24   2   1       45.33       64.79     14.55 o 
  25   2   1       42.82        7.68     18.91 o 
   0   3   1      585.79      617.17     20.01 o 
   1   3   1      761.00      697.92     11.95 o 
   2   3   1      450.37      457.04      9.15 o 
   3   3   1       44.84       43.68      4.89 o 
   4   3   1      578.51      582.70     14.33 o 
   5   3   1      171.44      176.56      8.87 o 
   6   3   1      121.51      118.60      6.14 o 
   7   3   1       31.34       27.85      3.55 o 
   8   3   1      165.30      162.17      7.99 o 
   9   3   1      231.01      233.30     18.92 o 
  10   3   1      270.45      265.06     10.47 o 
  11   3   1      335.60      316.19     10.17 o 
  12   3   1       72.59       73.54      8.56 o 
  13   3   1       89.09      106.33      9.75 o 
  14   3   1       32.22       18.14      7.89 o 
  15   3   1       69.66       53.46      8.34 o 
  16   3   1      181.58      205.87     15.74 o 
  17   3   1      185.79      186.12     14.74 o 
  18   3   1      102.12       96.00     13.28 o 
  19   3   1       11.04        8.81      9.78 o 
  20   3   1       19.38       23.46     10.99 o 
  21   3   1       36.85       21.11     10.43 o 
  22   3   1        7.30       -5.64      9.52 o 
  23   3   1       34.77       36.93     13.45 o 
  24   3   1        1.47        2.38     10.88 o 
  25   3   1        0.39        7.97     11.41 o 
   1   4   1       72.93       72.37      4.36 o 
   2   4   1      741.85      730.84     12.89 o 
   3   4   1      648.00      623.09     11.59 o 
   4   4   1      364.70      367.06      9.92 o 
   5   4   1      195.59      205.73      8.08 o 
   6   4   1      320.41      310.35      9.48 o 
   7   4   1      385.20      397.09     10.78 o 
   8   4   1      244.57      226.14     12.02 o 
   9   4   1      212.40      222.07     12.25 o 
  10   4   1      135.42      134.31     10.37 o 
  11   4   1       43.40       38.63      6.61 o 
  12   4   1       12.78        8.81      4.98 o 
  13   4   1       62.57       61.29      8.53 o 
  14   4   1        1.50       -0.61      4.37 o 
  15   4   1       27.69       22.58      7.19 o 
  16   4   1      159.14      167.83     15.00 o 
  17   4   1      239.92      228.97     15.65 o 
  18   4   1      142.08      158.91     17.83 o 
  19   4   1       36.29       26.09     10.33 o 
  20   4   1        1.71       -3.75      8.46 o 
  21   4   1       11.16        6.36      9.46 o 
  22   4   1        0.71        0.28     11.71 o 
  23   4   1        3.40       -9.74      9.66 o 
  24   4   1       12.70       -1.21     11.80 o 
   0   5   1       62.67       62.95      7.30 o 
   1   5   1      587.02      567.22     19.18 o 
   2   5   1      130.82      128.33      6.06 o 
   3   5   1     1278.24     1375.55     20.67 o 
   4   5   1      444.13      444.18      9.11 o 
   5   5   1      423.48      444.35      9.00 o 
   6   5   1      161.56      169.34      8.28 o 
   7   5   1       83.35       87.91      6.93 o 
   8   5   1        8.95        6.73      4.52 o 
   9   5   1       28.61       27.94      5.99 o 
  10   5   1       11.55       13.85      5.27 o 
  11   5   1       51.59       38.65      7.10 o 
  12   5   1       12.18       13.13      5.85 o 
  13   5   1       22.01       25.72     12.79 o 
  14   5   1       19.83       22.68      6.82 o 
  15   5   1       12.74       -1.49      7.33 o 
  16   5   1       48.50       45.56     21.53 o 
  17   5   1      189.00      216.35     20.34 o 
  18   5   1      102.11      150.74     26.10 o 
  19   5   1       81.21       58.91     36.04 o 
  20   5   1       16.41       12.67     10.49 o 
  21   5   1       12.29        0.00      9.29 o 
  22   5   1        3.13       10.05     11.71 o 
  23   5   1        0.17       -3.48     10.26 o 
   1   6   1       77.20       83.79      5.70 o 
   2   6   1      192.54      179.90      7.61 o 
   3   6   1       71.26       79.07      6.84 o 
   4   6   1       53.57       51.71      5.56 o 
   5   6   1      120.63      124.48      7.75 o 
   6   6   1      153.75      164.51     11.43 o 
   7   6   1       86.33       94.01     10.53 o 
   8   6   1       18.11       12.52      4.92 o 
   9   6   1       21.03       26.75      7.37 o 
  10   6   1      111.30       99.97     10.51 o 
  11   6   1       55.75       54.75      8.63 o 
  12   6   1       66.33       52.42      8.80 o 
  13   6   1       75.74       58.24     16.05 o 
  14   6   1       85.42       76.42     12.73 o 
  15   6   1       18.62        9.97      7.01 o 
  16   6   1       30.05       16.45     25.88 o 
  17   6   1       41.33       14.79     11.05 o 
  18   6   1       52.88       54.55     26.21 o 
  19   6   1       67.10       84.50     15.63 o 
  20   6   1       22.27       45.38     13.60 o 
  21   6   1        6.09        6.85     11.30 o 
  22   6   1       22.62       25.07     13.34 o 
   0   7   1      197.20      225.24     24.05 o 
   1   7   1      286.25      293.02     12.48 o 
   2   7   1      120.80      123.81      8.05 o 
   3   7   1      413.45      407.96     11.78 o 
   4   7   1       74.40       66.55      6.08 o 
   5   7   1      132.88      141.51      8.10 o 
   6   7   1       51.29       51.85      5.67 o 
   7   7   1      110.40       99.79      8.37 o 
   8   7   1       58.71       54.90      7.24 o 
   9   7   1      177.44      176.34     20.02 o 
  10   7   1       42.67       29.93      8.78 o 
  11   7   1       32.59       45.79     10.30 o 
  12   7   1      104.59      103.59     14.64 o 
  13   7   1       32.50       32.29     10.01 o 
  14   7   1       26.14       21.95     11.76 o 
  15   7   1       48.85       23.94      9.88 o 
  16   7   1       25.73       27.68     14.42 o 
  17   7   1      103.74      115.12     17.60 o 
  18   7   1      108.53      139.38     19.91 o 
  19   7   1       17.18       36.25     13.34 o 
  20   7   1       10.60       29.38     13.33 o 
  21   7   1        6.90        6.01     11.73 o 
   1   8   1       83.85       86.19      6.96 o 
   2   8   1       26.42       21.70      4.89 o 
   3   8   1      264.24      266.51     10.68 o 
   4   8   1      155.81      174.08      9.18 o 
   5   8   1      123.42      126.24      8.19 o 
   6   8   1      142.26      142.69      9.96 o 
   7   8   1        4.56        3.24      5.00 o 
   8   8   1       20.58       23.94      7.35 o 
   9   8   1       95.47      101.38     11.87 o 
  10   8   1       50.20       30.43      9.02 o 
  11   8   1       31.59       23.46      9.29 o 
  12   8   1       44.18       50.05     11.84 o 
  13   8   1       15.57       14.69      8.50 o 
  14   8   1        0.49        6.01      8.26 o 
  15   8   1        0.22        4.48      8.05 o 
  16   8   1        4.36       16.48      9.76 o 
  17   8   1       13.29       17.09     10.02 o 
  18   8   1        8.25        0.24     10.37 o 
  19   8   1       10.87        9.49     11.45 o 
   0   9   1      105.61      111.75     17.60 o 
   1   9   1       13.06       15.00      5.00 o 
   2   9   1      146.94      153.84     10.50 o 
   3   9   1      259.42      291.59     12.74 o 
   4   9   1       75.96       78.42     10.43 o 
   5   9   1      228.54      209.46     25.97 o 
   6   9   1      164.36      161.12     16.48 o 
   7   9   1      128.03      122.12     23.59 o 
   8   9   1      133.87      165.29     17.47 o 
   9   9   1      114.25      125.89     15.92 o 
  10   9   1       53.18       59.84     42.79 o 
  11   9   1       35.43       24.01     11.58 o 
  12   9   1       20.52        9.97      9.11 o 
  13   9   1       14.44       -1.95      8.33 o 
  14   9   1       15.38        6.68      9.86 o 
  15   9   1       13.32       10.66      9.90 o 
  16   9   1        5.12       13.23     10.60 o 
  17   9   1        2.29        4.77     10.43 o 
   1  10   1       23.19       15.03      5.96 o 
   2  10   1       11.90       15.13     11.99 o 
   3  10   1       74.78       33.50     14.66 o 
   4  10   1       61.82       91.92     20.64 o 
   5  10   1       55.85       73.60     18.44 o 
   6  10   1       44.50       29.62     15.02 o 
   7  10   1       12.74       14.92      8.83 o 
   8  10   1        6.31       10.27      8.71 o 
   9  10   1       19.97       18.90     10.06 o 
  10  10   1        3.88       -2.53     10.17 o 
  11  10   1       32.96       42.48     12.40 o 
  12  10   1        3.30        5.37      9.68 o 
  13  10   1        7.43       -6.10      9.54 o 
  14  10   1       20.03       32.96     13.83 o 
   2  11   1       17.10       14.99     14.45 o 
   3  11   1        2.04        0.20     12.01 o 
   4  11   1        5.85        9.68     13.76 o 
   5  11   1       22.48       23.39     15.16 o 
   6  11   1       60.45       61.24     18.66 o 
   7  11   1       17.16       28.92     16.63 o 
   8  11   1       26.48       27.80     16.34 o 
   9  11   1        7.88       11.71     15.46 o 
  10  11   1       23.31       26.85     12.16 o 
   0   0   2      621.36      561.24     20.19 o 
   2   0   2      514.50      494.37     13.31 o 
   4   0   2     1455.01     1581.30     28.32 o 
   6   0   2     1593.51     1762.54     42.16 o 
   8   0   2     1847.15     1958.87     48.24 o 
  10   0   2     1615.10     1600.52     30.44 o 
  12   0   2      250.39      269.59     14.82 o 
  14   0   2      102.28       99.73     10.75 o 
  16   0   2      226.89      211.61     27.48 o 
  18   0   2       48.37       32.63     16.07 o 
  20   0   2       47.82       55.86     20.19 o 
  22   0   2       13.33       14.22     18.09 o 
  24   0   2        4.69       17.47     18.55 o 
   1   1   2       41.62       35.63      3.39 o 
   2   1   2      333.19      302.57      7.22 o 
   3   1   2      453.21      410.79      8.55 o 
   4   1   2      143.59      149.75      5.71 o 
   5   1   2       36.40       35.47      3.84 o 
   6   1   2      952.34     1036.20     19.62 o 
   7   1   2      246.46      262.60      9.60 o 
   8   1   2      857.69      832.86     17.11 o 
   9   1   2      539.71      521.92      9.45 o 
  10   1   2       22.86       25.13      3.21 o 
  11   1   2      206.56      199.16      7.66 o 
  12   1   2      125.04      126.88      9.10 o 
  13   1   2       12.73       15.95      3.97 o 
  14   1   2       66.07       82.70     10.18 o 
  15   1   2        5.11        6.35      4.83 o 
  16   1   2       75.25       99.57     10.70 o 
  17   1   2        5.76       -7.42     12.83 o 
  18   1   2        4.45        3.96      6.30 o 
  19   1   2       11.63       15.90      7.57 o 
  20   1   2       25.85       19.09     11.83 o 
  21   1   2       19.52       32.84     12.83 o 
  22   1   2        2.73        8.27     10.49 o 
  23   1   2        4.97       13.88     11.84 o 
  24   1   2        5.06       37.08     15.12 o 
   0   2   2      516.01      503.24     13.24 o 
   1   2   2      101.05       92.51      5.21 o 
   2   2   2      161.42      172.78      5.72 o 
   3   2   2      241.38      244.36      8.18 o 
   4   2   2      114.69      131.72      7.57 o 
   5   2   2      248.71      249.16      8.63 o 
   6   2   2      193.97      213.03      8.72 o 
   7   2   2       48.51       54.98      5.08 o 
   8   2   2     1528.04     1523.66     25.47 o 
   9   2   2     1607.74     1587.30     21.12 o 
  10   2   2      693.57      703.11     14.27 o 
  11   2   2      189.18      202.03     10.13 o 
  12   2   2       11.04        3.52      3.51 o 
  13   2   2      115.87      131.53     13.83 o 
  14   2   2      112.53      117.51     11.06 o 
  15   2   2      173.17      161.27     12.95 o 
  16   2   2       38.34       15.66      8.59 o 
  17   2   2       95.27       75.62     10.38 o 
  18   2   2       44.11       27.89      8.17 o 
  19   2   2       30.57       32.74      8.80 o 
  20   2   2       29.95       24.37     10.32 o 
  21   2   2       25.41        8.85     14.04 o 
  22   2   2        3.48       -7.84     11.63 o 
  23   2   2        2.09       -3.82     14.29 o 
  24   2   2        7.22      -16.21     11.67 o 
   1   3   2      298.70      290.82      7.95 o 
   2   3   2      118.34      112.66      4.71 o 
   3   3   2        3.44        5.40      2.46 o 
   4   3   2      180.12      175.82      6.68 o 
   5   3   2      109.54      114.56      6.33 o 
   6   3   2       35.50       38.58      4.41 o 
   7   3   2      100.46      110.60      6.23 o 
   8   3   2      104.15       99.32     11.21 o 
   9   3   2       56.88       82.73     10.73 o 
  10   3   2       81.09       94.81     14.95 o 
  11   3   2      156.52      146.43      9.40 o 
  12   3   2      221.42      233.92     11.50 o 
  13   3   2       22.77       22.12      7.29 o 
  14   3   2      163.27      154.94     13.08 o 
  15   3   2        5.86       11.06      6.15 o 
  16   3   2       33.64       29.34      8.30 o 
  17   3   2      111.05      127.24     13.23 o 
  18   3   2        0.75       -7.96      8.03 o 
  19   3   2       38.23        7.63     13.93 o 
  20   3   2       15.58        0.53     17.69 o 
  21   3   2       19.13        8.49     14.62 o 
  22   3   2        5.10        7.26      9.33 o 
  23   3   2        5.92        5.46     11.36 o 
   0   4   2     1242.39     1243.54     29.68 o 
   1   4   2      656.80      646.57     14.21 o 
   2   4   2      147.53      138.30      6.99 o 
   3   4   2      297.25      322.14     10.03 o 
   4   4   2      144.01      153.57      7.09 o 
   5   4   2      461.73      438.61     20.47 o 
   6   4   2       24.80       24.46      5.27 o 
   7   4   2        8.43        1.12      4.44 o 
   8   4   2       87.10       82.18      6.38 o 
   9   4   2       62.72       65.46      8.67 o 
  10   4   2      146.67      147.36      9.16 o 
  11   4   2       65.28       65.66      7.37 o 
  12   4   2      423.87      449.75     15.76 o 
  13   4   2      389.45      378.41     19.03 o 
  14   4   2      167.18      177.39     14.51 o 
  15   4   2       27.29       29.84      7.65 o 
  16   4   2       43.62       40.46      8.75 o 
  17   4   2        7.80       -0.09      6.39 o 
  18   4   2       10.69       14.87      9.07 o 
  19   4   2        1.43      -13.92      9.28 o 
  20   4   2        7.51       -4.16      9.25 o 
  21   4   2        0.61       -9.86     19.22 o 
  22   4   2        0.04      -21.55     14.57 o 
  23   4   2        8.86        6.24     27.07 o 
   1   5   2      273.70      272.07      9.88 o 
   2   5   2      256.15      227.13      9.12 o 
   3   5   2      197.02      201.43     10.80 o 
   4   5   2       69.97       64.92      6.96 o 
   5   5   2       56.93       50.73      8.39 o 
   6   5   2       67.98       72.76      7.39 o 
   7   5   2       28.56       28.66      5.66 o 
   8   5   2       16.20       17.11      4.58 o 
   9   5   2       15.94        9.34      3.99 o 
  10   5   2       31.00       33.26      6.17 o 
  11   5   2      169.17      184.92     11.97 o 
  12   5   2      161.53      174.20     14.57 o 
  13   5   2      694.46      712.26     31.03 o 
  14   5   2      163.89      189.41     19.40 o 
  15   5   2      106.31       91.10     11.91 o 
  16   5   2       32.63       34.45      9.32 o 
  17   5   2        0.92       -3.51      6.60 o 
  18   5   2        2.05        2.33      9.81 o 
  19   5   2       16.00        2.17      9.95 o 
  20   5   2        4.99      -12.59      8.39 o 
  21   5   2        3.14       17.69     11.14 o 
  22   5   2        4.98        3.83     10.50 o 
   0   6   2      214.96      201.61     24.79 o 
   1   6   2       98.87      111.80      8.52 o 
   2   6   2       21.43       20.19      5.33 o 
   3   6   2      150.03      153.80     13.65 o 
   4   6   2       24.72       27.18      5.48 o 
   5   6   2       12.01        7.78      4.94 o 
   6   6   2       69.75       67.09      7.97 o 
   7   6   2       95.20      112.36     12.58 o 
   8   6   2       51.49       48.66      6.04 o 
   9   6   2       27.02       20.64      5.05 o 
  10   6   2       67.44       73.02      7.71 o 
  11   6   2        4.75        7.98      5.53 o 
  12   6   2       26.81       27.16      8.29 o 
  13   6   2      157.41      173.06     18.78 o 
  14   6   2       23.24       10.99      9.03 o 
  15   6   2       19.79       18.45      8.67 o 
  16   6   2        6.69       17.56      9.78 o 
  17   6   2        5.86        4.18     10.79 o 
  18   6   2       69.19       64.37     14.03 o 
  19   6   2        3.84       16.21     10.22 o 
  20   6   2       13.39        3.90     21.98 o 
  21   6   2        0.42        4.44     12.92 o 
   1   7   2       12.69        8.44      6.55 o 
   2   7   2        1.81       -3.06      4.24 o 
   3   7   2       93.09       83.88      8.58 o 
   4   7   2       64.64       61.63      7.79 o 
   5   7   2      208.11      204.38     11.32 o 
   6   7   2      111.57      122.81     10.39 o 
   7   7   2      173.33      200.10     11.05 o 
   8   7   2       49.60       45.75      7.67 o 
   9   7   2      167.47      187.72     11.71 o 
  10   7   2      123.15      111.02     11.58 o 
  11   7   2      120.15      124.30     12.15 o 
  12   7   2        4.96       12.04      7.92 o 
  13   7   2        9.18       18.36      9.28 o 
  14   7   2       41.97       50.97     12.71 o 
  15   7   2       66.13       43.46     18.26 o 
  16   7   2       35.73       34.20     12.44 o 
  17   7   2       36.32       43.41     21.75 o 
  18   7   2        4.90       15.12     10.46 o 
  19   7   2        0.37        5.27     11.54 o 
   0   8   2       90.04       62.39     13.93 o 
   1   8   2       90.96       80.70     10.77 o 
   2   8   2      114.63       96.29     11.32 o 
   3   8   2        1.22        1.37      6.94 o 
   4   8   2        8.53        7.03      5.32 o 
   5   8   2       96.03       81.04     14.39 o 
   6   8   2        4.13        5.19      4.81 o 
   7   8   2      202.34      216.76     17.92 o 
   8   8   2      116.77      133.65      9.87 o 
   9   8   2        7.82        2.49      4.93 o 
  10   8   2        2.87        4.58      6.03 o 
  11   8   2        4.46        3.86      8.24 o 
  12   8   2        1.14       -1.39      8.87 o 
  13   8   2        6.49        6.83      8.45 o 
  14   8   2       21.68       34.05     11.88 o 
  15   8   2        2.66       11.39     11.34 o 
  16   8   2       17.16        9.31     11.22 o 
  17   8   2        8.71       16.94     12.49 o 
   1   9   2       16.64        5.88      7.33 o 
   2   9   2       47.90       27.56      6.89 o 
   3   9   2       51.76       35.21      8.68 o 
   4   9   2       67.34       83.23      9.60 o 
   5   9   2       71.75       69.40      9.19 o 
   6   9   2       51.86       66.79      9.13 o 
   7   9   2       21.58       23.55      7.10 o 
   8   9   2        9.04       14.42      6.24 o 
   9   9   2       71.27       67.90     10.19 o 
  10   9   2       18.11        9.22      8.64 o 
  11   9   2       10.40        1.67      8.85 o 
  12   9   2        8.98        9.11      9.11 o 
  13   9   2        5.88       -4.48      8.46 o 
  14   9   2       22.13       31.61     11.69 o 
  15   9   2       20.66       18.67     11.38 o 
   0  10   2       29.25       28.69     11.75 o 
   1  10   2        1.76        5.61      9.46 o 
   2  10   2       24.96       13.80      9.94 o 
   3  10   2        9.34       -0.38      8.82 o 
   4  10   2       63.07       68.80     12.62 o 
   5  10   2       10.25       22.74     10.46 o 
   6  10   2       19.51       17.98     10.93 o 
   7  10   2       40.93       40.23     12.25 o 
   8  10   2       15.11       21.05     16.08 o 
   9  10   2        7.96        1.83     14.70 o 
  10  10   2       27.96       31.16     19.25 o 
  11  10   2        5.95       13.29     11.68 o 
   1  11   2        1.04        9.38      9.95 o 
   2  11   2        8.78       13.98     13.64 o 
   3  11   2       11.46       34.83     14.14 o 
   4  11   2        5.60       19.31     12.78 o 
   5  11   2        5.36        2.41     11.05 o 
   6  11   2        0.44        1.64     17.20 o 
   2   0   3      247.66      232.54     17.25 o 
   4   0   3       20.93       28.54      5.59 o 
   6   0   3      462.49      526.19     17.04 o 
   8   0   3       37.19       34.89      7.05 o 
  10   0   3      105.73      111.81     13.33 o 
  12   0   3      472.04      504.90     16.87 o 
  14   0   3      108.01       69.55     20.33 o 
  16   0   3      219.56      194.40     33.07 o 
  18   0   3       19.65        9.65     17.32 o 
  20   0   3       45.12       55.27     22.76 o 
  22   0   3        3.83       12.37     20.00 o 
   0   1   3      101.40      117.72     18.64 o 
   1   1   3      205.73      221.81      8.21 o 
   2   1   3      228.59      256.30     11.87 o 
   3   1   3       65.97       68.10      6.14 o 
   4   1   3       25.56       32.39      4.02 o 
   5   1   3       82.52       80.70      5.69 o 
   6   1   3       91.66       93.68      6.08 o 
   7   1   3       60.52       63.80      7.57 o 
   8   1   3      157.96      158.67      9.04 o 
   9   1   3       10.71       10.16      4.30 o 
  10   1   3       84.92      100.65      9.13 o 
  11   1   3       75.06       77.39     10.63 o 
  12   1   3       15.44       10.09      4.43 o 
  13   1   3      117.76      142.83     10.68 o 
  14   1   3        5.46        7.47      4.64 o 
  15   1   3      114.63      111.47     17.83 o 
  16   1   3       15.14       19.23     10.96 o 
  17   1   3        5.25        3.95     10.46 o 
  18   1   3        4.02        2.32     10.17 o 
  19   1   3       14.73       13.50     11.35 o 
  20   1   3        3.71        1.06     11.43 o 
  21   1   3        9.08       33.50     15.62 o 
  22   1   3       17.01       18.89     16.68 o 
   1   2   3      320.97      297.54      9.09 o 
   2   2   3      453.95      453.97     12.02 o 
   3   2   3        6.35        6.51      3.46 o 
   4   2   3      202.93      214.12      8.15 o 
   5   2   3        1.74       -1.58      2.99 o 
   6   2   3      146.36      146.04      7.82 o 
   7   2   3       15.71        5.08      3.86 o 
   8   2   3       28.38       23.70      5.65 o 
   9   2   3       17.53       20.43      5.17 o 
  10   2   3       41.48       42.57      7.06 o 
  11   2   3       19.67       21.35      5.59 o 
  12   2   3      152.12      139.93     10.08 o 
  13   2   3       78.70       94.63      9.01 o 
  14   2   3      179.43      207.31     12.38 o 
  15   2   3       91.30       92.14     12.16 o 
  16   2   3       24.95       23.58      8.48 o 
  17   2   3        4.63        2.69      7.63 o 
  18   2   3        3.04        5.49      8.08 o 
  19   2   3        0.91       17.45     12.53 o 
  20   2   3        5.04        5.23     28.08 o 
  21   2   3       13.40        4.59     13.85 o 
  22   2   3        4.14       10.97     15.59 o 
   0   3   3       39.72       52.48      6.47 o 
   1   3   3      106.68      106.46      9.02 o 
   2   3   3       26.65       18.19      3.57 o 
   3   3   3       32.16       32.01      3.96 o 
   4   3   3       53.02       58.09      4.88 o 
   5   3   3      329.04      344.96     13.47 o 
   6   3   3        8.81        8.47      4.07 o 
   7   3   3       81.28       82.29      7.40 o 
   8   3   3      220.23      237.20     18.38 o 
   9   3   3      134.77      125.21     10.41 o 
  10   3   3      157.75      150.21     23.16 o 
  11   3   3       69.63       63.54      6.49 o 
  12   3   3       84.83       84.73      8.56 o 
  13   3   3      283.41      319.04     14.85 o 
  14   3   3      106.72      104.10     10.70 o 
  15   3   3       25.02       23.63      8.23 o 
  16   3   3       36.88       20.97      8.27 o 
  17   3   3       25.07        7.59      8.60 o 
  18   3   3        8.74       18.67      9.02 o 
  19   3   3        0.34       -1.80      8.42 o 
  20   3   3        7.69       13.34      9.61 o 
  21   3   3        1.67      -11.12     12.87 o 
   1   4   3       42.47       38.69      6.04 o 
   2   4   3        2.45        2.97      3.82 o 
   3   4   3       78.77       85.38      8.67 o 
   4   4   3       47.20       30.93      6.25 o 
   5   4   3       36.27       24.42      6.43 o 
   6   4   3      260.62      260.75     17.69 o 
   7   4   3       14.55        4.90      5.40 o 
   8   4   3      178.57      187.01     12.19 o 
   9   4   3      263.49      261.50     14.36 o 
  10   4   3      228.05      226.98     13.54 o 
  11   4   3       11.92        5.87      4.11 o 
  12   4   3       18.07       15.76      5.62 o 
  13   4   3        3.03       -7.60      5.07 o 
  14   4   3       94.12      105.75     18.98 o 
  15   4   3       47.19       48.60     15.90 o 
  16   4   3        0.08       -5.38      6.62 o 
  17   4   3        1.57       -7.33     11.08 o 
  18   4   3       19.23       14.00      9.15 o 
  19   4   3        2.06        2.11      9.15 o 
  20   4   3        2.15       -8.89      9.91 o 
   0   5   3      110.56      131.32     17.29 o 
   1   5   3       16.77       20.66      5.77 o 
   2   5   3        5.34       -1.49      4.63 o 
   3   5   3        7.60        6.40      5.00 o 
   4   5   3        5.84       13.26      5.97 o 
   5   5   3        8.10        1.42      4.71 o 
   6   5   3        9.34        4.63      4.75 o 
   7   5   3      514.63      527.96     20.88 o 
   8   5   3       48.80       51.28      9.13 o 
   9   5   3      740.61      769.29     28.32 o 
  10   5   3      125.34      128.10     11.03 o 
  11   5   3       11.86       13.99      5.47 o 
  12   5   3        9.21       10.67      5.14 o 
  13   5   3       85.52       92.45     10.71 o 
  14   5   3       10.32       19.63      7.75 o 
  15   5   3       11.59       -0.87      7.99 o 
  16   5   3       11.27       11.50      8.94 o 
  17   5   3        5.06       -4.07      8.34 o 
  18   5   3        0.20        7.10      9.56 o 
  19   5   3        5.24        4.93     11.46 o 
   1   6   3       28.59       33.85      7.92 o 
   2   6   3       34.03       37.95      8.15 o 
   3   6   3       12.90        3.83      5.38 o 
   4   6   3       22.30       19.01      5.96 o 
   5   6   3        3.09        5.75      5.10 o 
   6   6   3       88.93       96.47      9.77 o 
   7   6   3       13.18       13.21      6.38 o 
   8   6   3       24.00       19.38      6.84 o 
   9   6   3       87.32       74.00      7.27 o 
  10   6   3       14.14       14.97      5.23 o 
  11   6   3        7.64        2.97      4.92 o 
  12   6   3       51.37       48.64      9.48 o 
  13   6   3       38.34       50.53      8.03 o 
  14   6   3       62.35       49.92      8.36 o 
  15   6   3       27.61        1.60      9.23 o 
  16   6   3       15.90       12.25     10.30 o 
  17   6   3        2.95        3.27      9.23 o 
  18   6   3        5.05       11.08      9.98 o 
   0   7   3      171.09      186.08     22.17 o 
   1   7   3      133.86      134.23     13.55 o 
   2   7   3       15.55        9.25      7.69 o 
   3   7   3       41.28       22.70      8.28 o 
   4   7   3       27.17       19.51      8.02 o 
   5   7   3       35.96       14.83      7.74 o 
   6   7   3       16.67       15.51      6.95 o 
   7   7   3      103.90       95.72     10.54 o 
   8   7   3       39.74       28.95      5.98 o 
   9   7   3        5.78        7.43      5.46 o 
  10   7   3       41.35       31.10      6.82 o 
  11   7   3      168.62      184.53     13.14 o 
  12   7   3       18.65       16.67      6.18 o 
  13   7   3       22.07       24.24      7.53 o 
  14   7   3       44.78       49.12     12.94 o 
  15   7   3        9.98       -5.97      8.44 o 
  16   7   3       14.28       12.69      9.96 o 
   1   8   3       11.33       -0.71      7.50 o 
   2   8   3       32.22       23.85      8.86 o 
   3   8   3       13.90        1.38      9.72 o 
   4   8   3       12.68       -0.53      7.70 o 
   5   8   3       30.27       35.47      9.35 o 
   6   8   3        4.98       -1.38      7.41 o 
   7   8   3        2.01        2.18      6.73 o 
   8   8   3        7.82       12.94      6.63 o 
   9   8   3        1.04       -2.01      5.59 o 
  10   8   3        1.01       -3.39      5.62 o 
  11   8   3        1.82        0.92      6.17 o 
  12   8   3       21.79       24.26     11.73 o 
  13   8   3        9.87       -1.39      8.44 o 
  14   8   3        5.46        3.71      9.83 o 
   0   9   3       76.73       76.06     18.62 o 
   1   9   3       19.97       14.79     10.01 o 
   2   9   3       36.58       27.44     10.12 o 
   3   9   3        7.41        5.23      8.69 o 
   4   9   3       10.05       -1.63      8.89 o 
   5   9   3       10.77       13.27      7.25 o 
   6   9   3        8.10        1.52      7.35 o 
   7   9   3        4.63       11.34      7.48 o 
   8   9   3       11.11       19.94      7.71 o 
   9   9   3        1.77        0.54      7.30 o 
  10   9   3        6.81        3.04      7.65 o 
  11   9   3       11.14       22.26      8.72 o 
   1  10   3       10.87       19.79     10.64 o 
   2  10   3       20.65       16.32     10.19 o 
   3  10   3        9.15        3.04      8.26 o 
   4  10   3       11.45        6.36      8.64 o 
   5  10   3        0.66       -2.73      8.50 o 
   0   0   4       38.60       38.91     10.19 o 
   2   0   4      186.33      179.82     16.55 o 
   4   0   4       25.57       22.42      6.43 o 
   6   0   4       57.14       62.44      9.57 o 
   8   0   4      111.11      104.20     10.81 o 
  10   0   4      107.15      105.30     17.52 o 
  12   0   4       66.03       93.65     27.11 o 
  14   0   4       12.21       -1.11     15.14 o 
  16   0   4       32.35       35.66     21.03 o 
  18   0   4        0.58      -25.78     17.18 o 
   1   1   4       44.80       40.74      5.07 o 
   2   1   4       30.52       28.53      4.73 o 
   3   1   4       80.43       90.49      7.88 o 
   4   1   4       14.58       16.59      4.32 o 
   5   1   4        7.07       11.32      4.03 o 
   6   1   4       22.57       15.81      4.55 o 
   7   1   4        3.64        0.00      4.20 o 
   8   1   4       30.55       32.15      5.99 o 
   9   1   4        5.51        4.44      5.22 o 
  10   1   4       23.71       10.46      5.79 o 
  11   1   4       52.98       50.77      8.29 o 
  12   1   4       76.42       82.73     11.95 o 
  13   1   4        0.12       -0.98      7.62 o 
  14   1   4        0.24        1.96      9.10 o 
  15   1   4        2.63        9.38     12.56 o 
  16   1   4        7.00        8.39     11.88 o 
  17   1   4        7.67        1.09     11.86 o 
  18   1   4       16.36        8.39     14.83 o 
   0   2   4        7.66        2.60      5.28 o 
   1   2   4       14.42       15.91      4.34 o 
   2   2   4      167.63      178.91      9.58 o 
   3   2   4       66.09       70.11      6.28 o 
   4   2   4       11.99       12.15      4.31 o 
   5   2   4      123.49      131.62      8.60 o 
   6   2   4       66.40       69.00      8.32 o 
   7   2   4       56.25       54.46      6.48 o 
   8   2   4       44.96       39.46      6.92 o 
   9   2   4       59.55       53.95      7.71 o 
  10   2   4       46.38       41.90      7.42 o 
  11   2   4        6.77        1.79      6.10 o 
  12   2   4       10.06       16.47      7.24 o 
  13   2   4        3.33        1.46      5.07 o 
  14   2   4        2.86        6.22      5.82 o 
  15   2   4        3.46       -5.71      9.72 o 
  16   2   4        6.39       10.27     12.14 o 
  17   2   4       16.98       32.73     15.39 o 
  18   2   4       15.30        4.70     13.44 o 
   1   3   4        7.54        2.94      4.66 o 
   2   3   4        0.05       -6.53      4.61 o 
   3   3   4      109.84      100.12      9.91 o 
   4   3   4      142.76      151.72     11.78 o 
   5   3   4      185.22      195.63     13.28 o 
   6   3   4       20.44       27.83      7.08 o 
   7   3   4        8.59       10.17      6.04 o 
   8   3   4       11.93        7.85      6.26 o 
   9   3   4       16.36       15.96      6.89 o 
  10   3   4        6.27        6.36      6.15 o 
  11   3   4       10.56       13.42      6.76 o 
  12   3   4        7.68        1.44      7.28 o 
  13   3   4       28.59       18.11      6.54 o 
  14   3   4        0.77        3.54      5.63 o 
  15   3   4        3.38       -3.38      6.20 o 
  16   3   4        5.97        5.45      6.87 o 
  17   3   4       25.91       34.93     16.62 o 
   0   4   4       80.67       64.37     15.83 o 
   1   4   4       39.22       34.59      7.20 o 
   2   4   4       16.55       16.31      6.23 o 
   3   4   4      135.79      146.24     12.00 o 
   4   4   4       40.30       31.74      7.64 o 
   5   4   4      142.29      137.44     13.83 o 
   6   4   4       63.61       54.02      8.34 o 
   7   4   4        9.83        9.23      6.53 o 
   8   4   4       16.54       16.40      6.77 o 
   9   4   4       14.22       20.95      7.14 o 
  10   4   4       22.26       20.00      7.25 o 
  11   4   4       12.78       11.76      7.47 o 
  12   4   4        1.06        0.49      4.90 o 
  13   4   4       12.74       11.87      6.15 o 
  14   4   4       16.50       19.72      6.98 o 
  15   4   4        3.05       -1.00      6.48 o 
  16   4   4       13.96       12.01      7.25 o 
   1   5   4       12.18        3.44      6.71 o 
   2   5   4        9.23       14.23      7.08 o 
   3   5   4      125.28      130.49     14.01 o 
   4   5   4       29.21       10.99     10.46 o 
   5   5   4       78.58       78.35      9.71 o 
   6   5   4       63.41       70.82     11.06 o 
   7   5   4       11.92        4.68      6.31 o 
   8   5   4       16.20       11.58      6.58 o 
   9   5   4       24.92       16.14      7.24 o 
  10   5   4        1.51        2.64      6.61 o 
  11   5   4        9.05        6.00      6.96 o 
  12   5   4        0.70        3.21      5.47 o 
  13   5   4        3.62       13.55      6.81 o 
  14   5   4        0.02      -12.04     10.07 o 
  15   5   4       22.55       23.36      7.66 o 
   0   6   4       24.32       27.34     11.84 o 
   1   6   4       15.41       19.51      8.18 o 
   2   6   4       18.03       21.20     10.72 o 
   3   6   4       49.51       43.02     10.18 o 
   4   6   4      152.76      138.49     24.25 o 
   5   6   4       40.51       35.87      9.97 o 
   6   6   4       13.73       15.50      8.25 o 
   7   6   4       11.29        7.59      6.68 o 
   8   6   4        7.94        1.64      6.20 o 
   9   6   4        6.53       10.98      7.12 o 
  10   6   4       19.92       38.94      8.86 o 
  11   6   4       18.53       14.53      7.82 o 
  12   6   4        3.26        1.79      5.82 o 
  13   6   4        4.89       11.43      7.43 o 
   1   7   4       17.34        7.08      9.03 o 
   2   7   4       38.53       42.25     10.70 o 
   3   7   4       58.65       54.93     14.24 o 
   4   7   4       28.25       34.53     10.59 o 
   5   7   4       43.38       22.97     10.30 o 
   6   7   4        5.13       -0.76      8.68 o 
   7   7   4       24.25       30.30     10.36 o 
   8   7   4       13.52       20.97      9.60 o 
   9   7   4        0.64        6.03     10.15 o 
  10   7   4        4.02       -4.28      5.79 o 
  11   7   4       11.63       11.84      6.60 o 
   0   8   4        7.03        2.12     13.29 o 
   1   8   4        1.23        2.18      9.84 o 
   2   8   4        0.87       -6.58      8.94 o 
   3   8   4        5.02       -2.85      9.28 o 
   4   8   4        1.22       -3.74      8.97 o 
   5   8   4        3.89       -8.04      8.16 o 
   6   8   4        1.01        4.91      9.49 o 
   7   8   4        7.80       17.67     10.35 o 
   2   0   5       29.13       32.20      8.59 o 
   4   0   5       46.65       48.50     15.36 o 
   6   0   5      104.06      105.71     14.29 o 
   8   0   5       16.81        6.59      8.87 o 
  10   0   5        1.93        4.71     13.08 o 
  12   0   5        1.03      -19.98     23.55 o 
   0   1   5       11.08        4.02      7.25 o 
   1   1   5       60.57       62.25      7.32 o 
   2   1   5       18.03       12.44      5.53 o 
   3   1   5       10.20        5.60      5.49 o 
   4   1   5       15.55       10.33      6.97 o 
   5   1   5        3.24        3.31      5.80 o 
   6   1   5       20.92       19.90      6.57 o 
   7   1   5        1.53       -6.75      5.55 o 
   8   1   5        9.16       20.35      6.82 o 
   9   1   5        6.02        5.91      8.68 o 
  10   1   5        5.56       22.04      9.77 o 
  11   1   5        0.22        1.59     10.09 o 
  12   1   5        1.81      -12.41     22.55 o 
   1   2   5       70.12       78.40     12.98 o 
   2   2   5       84.04       96.20     11.12 o 
   3   2   5       25.59       25.24      7.97 o 
   4   2   5        6.21       16.27      7.69 o 
   5   2   5        1.70        5.25      7.10 o 
   6   2   5       12.55       10.84      7.33 o 
   7   2   5       11.32        3.33      7.15 o 
   8   2   5       25.25       27.87      8.47 o 
   9   2   5        2.07        1.60      7.55 o 
  10   2   5        0.78        2.10      7.75 o 
  11   2   5        1.29        7.62      9.32 o 
  12   2   5        6.05       -7.12     19.21 o 
   0   3   5      161.44      188.65     23.59 o 
   1   3   5       72.53       70.91     11.54 o 
   2   3   5        8.66        6.95      8.08 o 
   3   3   5       11.44       12.92      7.40 o 
   4   3   5        4.38       -1.72      6.54 o 
   5   3   5        7.32       15.80      8.12 o 
   6   3   5        5.36        3.10      7.53 o 
   7   3   5       27.34       20.51      8.25 o 
   8   3   5        0.86       -5.40      7.36 o 
   9   3   5        1.73       -4.64      7.17 o 
  10   3   5        5.75        1.61      7.92 o 
  11   3   5        0.92       -3.29      8.29 o 
   1   4   5        6.10        9.77      8.93 o 
   2   4   5        1.94        3.53      8.81 o 
   3   4   5        3.70       11.26      8.57 o 
   4   4   5        0.70        4.70      8.88 o 
   5   4   5        0.81        2.50      8.23 o 
   6   4   5        1.33        6.41      7.60 o 
   7   4   5        6.74       -1.66      7.78 o 
   8   4   5       13.12       13.86      8.87 o 
   9   4   5        3.86       11.02      8.52 o 
   0   5   5       11.07       30.30     15.02 o 
   1   5   5       58.05       75.82     12.87 o 
   2   5   5       11.71        6.69      9.17 o 
   3   5   5       43.02       55.12     12.25 o 
   4   5   5        7.33       -2.17      8.99 o 
   5   5   5       13.81       12.86     10.01 o 
   6   5   5        1.59       10.04     10.70 o 
   7   5   5       13.96        8.01      9.92 o 
   1   6   5       15.30       29.05     11.11 o 
                                                 
